# Supplementary material for: The Pex3–Inp1 complex tethers yeast peroxisomes to the plasma membrane
Source: J Cell Biol. 2020 Sep 24;219(10):e201906021. doi: 10.1083/jcb.201906021 (PMC7659723; doi:10.1083/jcb.201906021)
Supplement: Table S1 — lists the strains used in this study. [file JCB_201906021_TableS1.xlsx]

## Sheet: Sheet1
		Strain	Genotype	Source
		BY4741 WT	MATA his3-1 leu2-0 met15-0 ura3-0	Euroscarf
		BY4742 WT	MATα his3-1 leu2-0 lys2-0 ura3-0	Euroscarf
		inp1∆	MATA his3-1 leu2-0 met15-0 ura3-0 inp1::KanMX4	Euroscarf
		pex3∆	MATA his3-1 leu2-0 met15-0 ura3-0 pex3::KanMX4	Euroscarf
		pex19∆	MATα his3-1 leu2-0 lys2-0 ura3-0 pex19::KanMX4	Euroscarf
		atg36∆	MATA his3-1 leu2-0 met15-0 ura3-0 atg36::KanMX4	Euroscarf
		sac1∆	MATA his3-1 leu2-0 met15-0 ura3-0 sac1::KanMX4	Euroscarf
		rtn1/rtn2/yop1∆	MATA his3-1 leu2-0 met15-0 ura3-0 rtn1::KanMX4 rtn2::KanMX4 yop1::KanMX4	Voeltz et al., 2006
		rtn1/rtn2/yop1/inp1∆	MATA his3-1 leu2-0 met15-0 ura3-0 rtn1::KanMX4 rtn2::KanMX4 yop1::KanMX4 inp1::URA3	This study
		scs2/scs22/ist2/tcb1/tcb2/ tcb3Δ	MATA leu2-3,112 ura3-52 his3-Δ 200 trp1-Δ901 lys2- 801 suc2-Δ9 ist2::HISMX6 scs2::TRP1 scs22::HISMX6 tcb1::KANMX6 tcb2::KANMX6 tcb3::HISMX6	Manford et al., 2012
		scs2/scs22/ist2/tcb1/tcb2/ tcb3/inp1Δ	MATA leu2-3,112 ura3-52 his3-Δ 200 trp1-Δ901 lys2- 801 suc2-Δ9 ist2::HISMX6 scs2::TRP1 scs22::HISMX6 tcb1::KANMX6 tcb2::KANMX6 tcb3::HISMX6 inp1::URA3	This study
		Plasma membrane-Peroxisome reporter	his3delta1 leu2delta0 lys2+/lys+ met15delta0 ura3delta0 can1∆::STE2pr-sp HIS5 lyp1∆::STE3pr-LEU2; KAN::Tef2pr-Vn-Pmp3; Pex11-VC-His	This study
		ER-Peroxisome reporter	his3delta1 leu2delta0 lys2+/lys+ met15delta0 ura3delta0 can1∆::STE2pr-sp HIS5 lyp1∆::STE3pr-LEU2; Sec63-VC-His; Pex3-VN-Kan	Shai et al., 2018
		Mitochondria-Peroxisome reporter	his3delta1 leu2delta0 lys2+/lys+ met15delta0 ura3delta0 can1∆::STE2pr-sp HIS5 lyp1∆::STE3pr-LEU2; Tom20-VC-His; Pex11-VN-Kan	Shai et al., 2018
		Vacuole-Peroxisome reporter	his3delta1 leu2delta0 lys2+/lys+ met15delta0 ura3delta0 can1∆::STE2pr-sp HIS5 lyp1∆::STE3pr-LEU2; Zrc1-VC-His; Pex25-VN-Kan	Shai et al., 2018
