# Supplementary material for: The Pex3–Inp1 complex tethers yeast peroxisomes to the plasma membrane
Source: J Cell Biol. 2020 Sep 24;219(10):e201906021. doi: 10.1083/jcb.201906021 (PMC7659723; doi:10.1083/jcb.201906021)
Supplement: Table S2 — lists the plasmids used in this study. [file JCB_201906021_TableS2.xlsx]

## Sheet: Sheet1
				Name	Made from	Primers (F + R)	Enzymes	Vector
	Plasmids used in truncation screen			GAL1 Inp1-GFP	GAL1 GFP	VIP55 + VIP 167	BamH1/Sal1	ycPlac111
				GAL1 Inp1 1-400 GFP	GAL1 Inp1-GFP	VIP49 + VIP556	EcoR1/Pst1	ycPlac111
				GAL1 Inp1 1-370 GFP	GAL1 Inp1-GFP	VIP49 + VIP604	EcoR1/Pst1	ycPlac111
				GAL1 Inp1 1-340 GFP	GAL1 Inp1-GFP	VIP49 + VIP603	EcoR1/Pst1	ycPlac111
				GAL1 Inp1 1-315 GFP	GAL1 Inp1-GFP	VIP49 + VIP602	EcoR1/Pst1	ycPlac111
				GAL1 Inp1 1-282 GFP	GAL1 Inp1-GFP	VIP49 + VIP 557	EcoR1/Pst1	ycPlac111
				GAL1 Inp1 100-420 GFP	GAL1 Inp1-GFP	VIP648 + VIP643	Sac1/Pst1	ycPlac111
				GAL1 Inp1 170-420 GFP	GAL1 Inp1-GFP	VIP649 + VIP643	Sac1/Pst1	ycPlac111
				GAL1 Inp1 240-420 GFP	GAL1 Inp1-GFP	VIP650+ VIP643	Sac1/Pst1	ycPlac111
				GAL1 Inp1 295-420 GFP	GAL1 Inp1-GFP	VIP642 + VIP643	Sac1/Pst1	ycPlac111
				GAL1 Inp1 300-420 GFP	GAL1 Inp1-GFP	VIP644 + VIP 643	Sac1/Pst1	ycplac111
				GAL1 Inp1 311-420 GFP	GAL1 Inp1-GFP	VIP645 + VIP643	Sac1/Pst1	ycPlac111
				GAL1 Inp1 315-420 GFP	GAL1 Inp1-GFP	VIP625 + VIP 643	Sac1/Pst1	ycPlac111
				GAL1 Inp1 281-400 GFP	GAL1 Inp1-GFP	VIP605 + VIP556	Sac1/Pst1	ycPlac111
				GAL1 Inp1 311-370 GFP	GAL1 Inp1-GFP	VIP645 + VIP604	Sac1/Pst1	ycPlac111
				GAL1 Inp1 315-400 GFP	GAL1 Inp1-GFP	VIP625 + VIP556	Sac1/Pst1	ycPlac111
				GAL1 Inp1 315-370 GFP	GAL1 Inp1-GFP	VIP625 + VIP604	Sac1/Pst1	ycPlac111
	Point mutation plasmids			Inp1-GFP	GFP	VIP261 + VIP167	EcoR1	ycPlac33
				Inp1 DD>AA-GFP	Inp1-GFP	VIP2617 + VIP2618	SDM	ycPlac33
				Inp1 L>A-GFP	Inp1-GFP	VIP1722 + VIP1723	SDM	ycPlac33
				Inp1 NY>AA-GFP	Inp1-GFP	VIP3664 + VIP3665	SDM	ycPlac33
				Inp1 LL>AA-GFP	Inp1-GFP	VIP1724 + VIP1725	SDM	ycPlac33
				Inp1 DEE>AAA-GFP	Inp1-GFP	VIP1778 + VIP1779	SDM	ycPlac33
				Inp1 ∆motif-GFP	Inp1-GFP	VIP3663 + VIP3664	SDM	ycPlac33
				GFP-Pex19	Tpi GFP-Pex19	VIP1819 + VIP1792	EcoR1/BamH1	ycPlac111
				GFP-Pex19 L>A	GFP-Pex19	VIP1780 + VIP1781	SDM	ycPlac111
				GFP-Pex19 LL>AA	GFP-Pex19	VIP1782 + VIP1783	SDM	ycPlac111
				Tpi-Inp1	Tpi-MCS	VIP55 + VIP56	BamH1/Sal1	ycPlac111
				Tpi-Inp1 LL>AA	Tpi-MCS	VIP1722 + VIP1723	SDM	ycPlac111
	Expression vector plasmids			His-Pex3 (40-441)	pET30a	VIP235 + VIP237	BamH1/Sal1	pET30a
				MBP-Inp1	pMAL-c5x	VIP2485 + VIP2488	Nde1/BamH1	pMAL-c5x
				MBP-Inp1 1-280	pMAL-c5x	VIP2485 + VIP2486	Nde1/BamH1	pMAL-c5x
				MBP-Inp1 281-420	pMAL-c5x	VIP2487 + VIP2488	Nde1/BamH1	pMAL-c5x
				GST-Inp1	pGEX6p-2a	VIP55 + VIP56	BamH1/Sal1	pGEX6p-2a
				GST-Inp1 ∆motif	GST-Inp1	VIP3663 + VIP3664	SDM	pGEX6p-2a
				GST-Inp1 LL>AA	GST-Inp1	VIP1724 + VIP1725	SDM	pGEX6p-2a
	Artifical/minimal tether plasmids			Inp1 1-100 GFP-Pex15	GFP-Pex15	VIP49 + VIP2090	EcoR1/Sac1	ycPlac111
				Inp1 101-280 GFP-Pex15	GFP-Pex15	VIP3764 + VIP3755	EcoR1/Sac1	ycPlac111
				GFP-Pex15	GFP-MCS	VIP1119 + VIP1120	BamH1	ycPlac111
				Inp1 100-420-GFP	Inp1 prom-MCS-GFP	VIP3764 + VIP3741	Sac1/Sal1	ycPlac33
				Num1 PH GFP-Pex15	Inp1 prom-MCS-GFP-Pex15	VIP3909 + VIP3911	Sac1	ycPlac111
				Tpi Inp1 1-100 mRFP-Pex15	mRFP-Pex15	VIP49 + VIP3972	EcoR1	ycPlac111
				Gal Inp1 1-100-GFP	Tpi Inp1 1-100-GFP	VIP49 + VIP2090	EcoR1/Pst1	ycPlac33
