# Supplementary material for: The Pex3–Inp1 complex tethers yeast peroxisomes to the plasma membrane
Source: J Cell Biol. 2020 Sep 24;219(10):e201906021. doi: 10.1083/jcb.201906021 (PMC7659723; doi:10.1083/jcb.201906021)
Supplement: Table S3 — lists the oligonucleotides used in this study. [file JCB_201906021_TableS3.xlsx]

## Sheet: Sheet1
	VIP reference	Reference	Sequence 5'-3'
	49	M13 in YcPlac plasmids F	GTTTTCCCAGTCACGACG
	167	Inp1-GFP R	AGCACCCGCCCCTGCTCCAAGGTCGCCAAGACCAG
	644	GAL1 Inp1 300- F	CAAGGAGAAAAAACTATAGAGCTCAAAATGAACGATGATGATGATGATAA
	643	Inp1-GFP R	AGCACCCGCCCCTGCTCCCTGCAGAAGGTCGCCAAGACCAGATATG
	625	Inp1 315-420-GFP F	CAAGGAGAAAAAACTATAGAGCTCAAAATGTTGCTGGATGAAGAATACG
	556	Inp1 -400-GFP R	AGCACCCGCCCCTGCTCCCTGCAGCGGGGGAGAGTCGATAAAAGG
	604	Inp1 -370-GFP R	AGCACCCGCCCCTGCTCCCTGCAGAGGAGCGGTTCGTCTGATAGC
	603	Inp1 -340-GFP R	AGCACCCGCCCCTGCTCCCTGCAGATTTAGATTAGAGCAAGTGTTCG
	602	Inp1 -325-GFP R	AGCACCCGCCCCTGCTCCCTGCAGCAAGTAATTAAGGTCGTCATC
	557	Inp1 -282-GFP R	AGCACCCGCCCCTGCTCCCTGCAGAGGCGGCAGTTTGAATTTATC
	648	GAL1 Inp1 100- F	CAAGGAGAAAAAACTATAGAGCTCAAAATGAATGATATTCCGAATAGCAG
	649	GAL1 Inp1 170- F	CAAGGAGAAAAAACTATAGAGCTCAAAATGCCCTTTCAAAAATCTAGTAA
	650	GAL1 Inp1 240- F	CAAGGAGAAAAAACTATAGAGCTCAAAATGTCAGAGTTGGAAAATAGTG
	642	GAL1 Inp1 295- F	CAAGGAGAAAAAACTATAGAGCTCAAAATGAATAATGATGATGATAACGA
	645	GAL1 Inp1 311- F	CAAGGAGAAAAAACTATAGAGCTCAAAATGGACCTTAATTACTTGCTGG
	605	GAL1 Inp1 281- F	CAAGGAGAAAAAACTATAGAGCTCAAAATGCCTACTTCGGACATAGAGC
	235	His Pex3 (40-441) F	GAGCTCGGTACCCGGGGATCCAAGAGATGGTTGTATAAACAGC
	237	His Pex3 (40-441) R	AAGCTTGCATGCCTGCAGGTCGACTTATCTAGAAGGCTTGAAGGAAAACGAGC
	2485	MBP-Inp1 F	ACTGCATATGGTTTTATCAAGGGGAG
	2488	MBP-Inp1 R	TGACGGATCCTCAAAGGTCGCCAAGACCAG
	2486	MBP-Inp1 1-280 R	ACTGGGATCCCTACAGTTTGAATTTATCGCTC
	2487	MBP-Inp1 281-420 F	ACTGCATATGCCGCCTACTTCGGACATAGAGC
	55	GST-Inp1 F	GAGGGATCCGGTATGGTTTTATCAAGGGGAG
	56	GST-Inp1 R	GAGGTCGACTCAAAGGTCGCCAAGACCAG
	261	600bp upstream INP1	GTAAAACGACGGCCAGTGAATTCATTGCTGACCATTTGGTTGG
	2617	Inp1 DD>AA SDM F	GATGATAATTATGATGATGCCGCCCTTAATTACTTGCTGGATG
	2618	Inp1 DD>AA SDM R	CATCCAGCAAGTAATTAAGGGCGGCATCATCATAATTATCATC
	1722	Inp1 L>A SDM F	GATAATTATGATGATGACGACGCTAATTACTTGCTGGATGAAG
	1723	Inp1 L>A SDM R	CTTCATCCAGCAAGTAATTAGCGTCGTCATCATCATAATTATC
	3664	Inp1 NY>AA SDM F	GATAATTATGATGATGACGACCTTGCTGCTTTGCTGGATGAAGAATAC
	3665	Inp1 NY>AA SDM F	GTATTCTTCATCCAGCAAAGCAGCAAGGTCGTCATCATCATAATTATC
	1724	Inp1 LL>AA SDM F	GATGACGACCTTAATTACGCTGCAGATGAAGAATACGAACAAGG
	1725	Inp1 LL>AA SDM R	CCTTGTTCGTATTCTTCATCTGCAGCGTAATTAAGGTCGTCATC
	1778	Inp1 DEE>AAA SDM F	CGACCTTAATTACTTGCTGGCTGCAGCATACGAACAAGGATGTACAG
	1779	Inp1 DEE>AAA SDM R	CTGTACATCCTTGTTCGTATGCTGCAGCCAGCAAGTAATTAAGGTCG
	3662	Inp1 ∆motif SDM F	GATAATTATGATGATGACGACGATGAAGAATACGAACAAGGATGTACAG
	3663	Inp1 ∆motif SDM R	CTGTACATCCTTGTTCGTATTCTTCATCGTCGTCATCATCATAATTATC
	1819	500bp upstream of PEX19	GTAAAACGACGGCCAGTGAATTCTACACGTTTGGATGATAAAATCCGGC
	1792	Pex19 R	GTTCTTCTCCTTTACTCATGAGCTCTACTTCGTGTTGTATGTTTGGC
	1780	Pex19 L>A SDM F	CGAGTACGATAATTTTGATGATGCGGATGACCTTTTAGATGAAGATCC
	1781	Pex19 L>A SDM R	GGATCTTCATCTAAAAGGTCATCCGCATCATCAAAATTATCGTACTCG
	1782	Pex19 LL>AA SDM F	GATGATTTGGATGACGCTGCAGATGAAGATCCCAC
	1783	Pex19 LL>AA SDM R	GTGGGATCTTCATCTGCAGCGTCATCCAAATCATC
	2460	Gpd1 promoter-Gpd1 F	ACGTTGTAAAACGACGGCCAGTGAATTCCAAGACAGGGTCAATGAGAC
	2428	Gpd1-GFP R	GCAGGTCGACTCTAGAGGATCCATCTTCATGTAGATCTAATTCTTC
	2090	Inp1 1-100 GFP R	AGCACCCGCCCCTGCTCCCTGCAGCTGCAGATTATGAATGGGAACGAATG
	3764	INP1 promoter-Inp1 101- F	CAGGAAATTAAACAAAGTGGTGAGCTCATGGATATTCCGAATAGCAGTTGC
	3755	Inp1 -280 GFP R	GTTCTTCTCCTTTACTCATTGCACCCGCCCCTGCTCCCAGTTTGAATTTATCGCTC
	1119	GFP-Pex15 F	TGGATGAACTATACAAAGGATCCATGGCTGCAAGTGAGATAATG
	1120	GFP-Pex15 R	ATCGATAAGCTTGCATGCCTGCAGTCATATACTCGCTAGAAG
	3741	Inp1 R	GCATGCCTGCAGGTCGACAAGGTCGCCAAGACCAGATATGG
	3909	INP1 promoter-Num1 PH F	CTCAGGAAATTAAACAAAGTGGTATGAACGAACCAAGCATAATACCC
	3911	Num1 PH - GFP R	CTTCTCCTTTACTCATTGCACCCGCCCCTGCTCCCTCTAAACTTATCCCTTGC
	3972	Inp1 1-100 mRFP R	GACGTCCTCGGAGGAGGCCATTGCACCCGCCCCTGCTCCATTATGAATGGGAACGAATG
